# Supplementary material for: Encapsulation of Iron-Saturated Lactoferrin for Proteolysis Protection with Preserving Iron Coordination and Sustained Release
Source: Nanomaterials (Basel). 2023 Sep 8;13(18):2524. doi: 10.3390/nano13182524 (PMC10535829; doi:10.3390/nano13182524)
Supplement: Supplementary file 1 [file nanomaterials-13-02524-s001.zip]

Archive with 1 entries (1 files):
- nanomaterials-2536599-supplementary.pdf
